# Supplementary material for: Rhizocarpon geographicum Lichen Discloses a Highly Diversified Microbiota Carrying Antibiotic Resistance and Persistent Organic Pollutant Tolerance
Source: Microorganisms. 2022 Sep 16;10(9):1859. doi: 10.3390/microorganisms10091859 (PMC9503503; doi:10.3390/microorganisms10091859)
Supplement: Supplementary file 1 [file microorganisms-10-01859-s001.zip]

Archive with 2 entries (2 files):
- Miral et al Supp Info_vf_submission.pdf
- Miral et al Supplementary Data Set.xlsx
